# Supplementary material for: Computational Exploration of the Mechanism of Action of a Sorafenib-Containing Ruthenium Complex as an Anticancer Agent for Photoactivated Chemotherapy
Source: Molecules. 2024 Sep 11;29(18):4298. doi: 10.3390/molecules29184298 (PMC11433670; doi:10.3390/molecules29184298)
Supplement: Supplementary file 1 [file molecules-29-04298-s001.zip]

Archive with 1 entries (1 files):
- molecules-3150017-supplementary.pdf
